# Supplementary material for: Genetic Deconvolution of Embryonic and Maternal Cell‐Free DNA in Spent Culture Medium of Human Preimplantation Embryo Through Deep Learning
Source: Adv Sci (Weinh). 2025 Jun 29;12(34):e12660. doi: 10.1002/advs.202412660 (PMC12442666; doi:10.1002/advs.202412660)
Supplement: Supplementary file 2 — Supplemental Table 8 [file ADVS-12-e12660-s001.xlsx]

## Sheet: Sheet1
Num	sample	Mapping_Reads	SECM	TE biopsy	DECENT	DeepRatio (%)	SECM vs TE biopsy Consistency	DECENT vs TE biopsy Consistency
100	PBAT_S4_B1	12667277	46,XX,+6p25.3-q26,-7p14.3-q11.21	46,XX	46,XX,+6p25.3-q26,-7p14.3-q11.21	7.5	No	No
101	PBAT_S5_B1	28380638	45,XY,-13	45,XY,-13	45,XY,-13	1.4	Yes	Yes
102	PBAT_S6_B1	6596598	46,XX,-4,+11	46,XX	46,XX	59.7	No	Yes
103	PBAT_S7_B1	9509273	46,XX,-3,+15	46,XX,+7q	46,XX,-3,+15	5.1	Yes	Yes
104	PBAT_S2_B2	3030131	46,XX,+5p15.33-q13.3,+16q22.3-q24.3,+17p13.3-p12	46,XX	Aneuploid-chaotic	58.6	No	No
105	PBAT_S8_B2	10679268	46,XY,-13,+22	46,XY,-13,+22	45,XX,-5-p14.3-p13.2,-5q13.3-q14.3,+11q23.1-q25,-13,-19,+22	34.6	Yes	Yes
106	PBAT_S9_B2	4671757	46,XX	47,XY+11	46,XX	91.9	No	No
107	PBAT_S10_B2	1708891	46,XX	47,XY,+15	46,XX,+19,-21	69.6	No	Yes
108	PBAT_S11_B2	13113132	46,XX,-1p31.1-p31.1,+5p15.1-q35.3,-16p11.2-q21	46,XX	45,XX,-1p36.33-q21.3,-4p16.3-p15.1,+5p15.1-q14.3,+5q22.3-q34,+7p22.1-p21.1,-8p23.3-p11.23,+9q33.3-q34.3,-16p11.2-q21,-17	16.9	No	No
109	PBAT_S18_B5	7659387	46,XY,-9q33.2-q34.3	46,XY,+9q21-qter	46,XY,-9p13.1-q33.1	33.5	Yes	Yes
110	PBAT_S19_B5	5902528	46,XX	46,XY	45,XY,-1q25.2-q32.1,+5p15.33-p15.1,+8q24.21-q24.3,-16	57.2	Yes	No
111	PBAT_S20_B5	12168459	46,XY	Mosaic：46,XY,+5q23-qter,+20pter-p12	45,XY,-12q24.22-q24.33,-22	30.3	No	Yes
112	PBAT_S21_B5	3664560	44,XX,-5,-11	46,XX,+11q14.3-qter	44,XX,+1p33-q44,-8,-11,+13,-22	22.7	Yes	Yes
113	PBAT_S22_B5	5279547	46,XX	46,XX	46,XX	65.2	Yes	Yes
114	PBAT_S23_B5	8260309	47,XX,-2,+6,-9,+10,-11,+17,+22	Mosaic：46,XY,+18q22-qter	46,XX,-2,+6,+8p12-q21.3,-9,+10,-11,+17	29.6	Yes	Yes
115	PBAT_S24_B5	5763150	46,XX,+15,-22	46,XX,+15,-22	46,XX,+15,-22	0	Yes	Yes
116	PBAT_S25_B5	3827085	46,XY	46,XY	46,XY	30.9	Yes	Yes
117	PBAT_S26_B5	5633423	46,XY,+2q31.1-q37.1,+20p13-p11.22	Mosaic：46,XY,+18q21-qter	45,XY,+5q31.1-q34,-12,-17p13.3-p12,+20p13-p11.22	29.2	Yes	Yes
118	PBAT_S27_B5	3626289	45,XX,-10	46,XX	45,XX,+6p25.3-p22.3,-10,-19q13.11-q13.43	40.6	No	No
119	PBAT_S28_B5	5027178	46,XX	47,XY,+19	47,XY,+19	64.3	No	Yes
120	PBAT_S29_B5	8270889	45,XY,+16p13.3-p12.1,-22	45,XY,+13q21-qter,-22	47,XY,-3p26.3-p21.1,+4q13.1-q31.3,+7,+16,-22	27.2	Yes	Yes
121	PBAT_S30_B5	2972135	46,XX	46,XY	Aneuploid-chaotic	70.4	Yes	No
122	PBAT_S31_B5	4267476	46,XX,-5p15.33-p14.1	46,XX	46,XX,-5p15.33-p14.3	38.8	No	No
123	PBAT_S32_B5	6785370	46,XX,-1q21.2-q32.2	46,XX	46,XX,-1q21.2-q32.1,+2q23.1-q37.3,+11p15.5-p15.1,+11q22.3-q25	24.1	No	No
124	PBAT_S33_B5	7721791	46,XX	46,XX	46,XX	31.3	Yes	Yes
125	PBAT_S34_B5	2742162	46,XX	47,XY,+21	46,XX	99.8	No	No
126	PBAT_S35_B5	3118010	46,XX	46,XY,+9,-22	46,XY,-9,+20	84.3	No	Yes
127	PBAT_S36_B5	5389769	46,XY,+3q26.2-q29,+15q13.3-q24.1	47,XY,+15	46,XY,+3q26.2-q29,+15q13.3-q24.1	6.7	Yes	Yes
128	PBAT_S37_B5	9988097	46,XX	46,XX,-6pter-p23	46,XX,-6p25.3-p24.3,+20p13-p11.21	16.4	No	Yes
129	PBAT_S38_B5	1084180	46,XX,+18q11.2-q23	46,XY	Aneuploid-chaotic	82.6	No	No
130	PBAT_S39_B5	1139969	46,XX	46,XY	45,XY,+9,-16p13.3-q24.3,-18,-22	23.7	Yes	No
131	PBAT_S40_B5	5249129	46,XX	46,XX	46,XX	6.7	Yes	Yes
132	PBAT_S41_B5	6078437	46,XX	46,XX	46,XX	13.6	Yes	Yes
133	PBAT_S42_B5	3420660	46,XX,+13q12-q31	47,XX,+13q12-q31,-13q31-qter,+22	45,XX,-6,+13q12-q31,-17p12-q25.3,-19q13.12-q13.43	25.8	Yes	Yes
134	PBAT_S43_B5	2084755	47,XX,+1	47,XX,+3	Aneuploid-chaotic	32.6	Yes	Yes
135	PBAT_S44_B5	5831934	45,XX,-13	45,XX,-13	45,XX,-13	10.2	Yes	Yes
136	PBAT_S45_B5	8626404	47,XX,-1p12-q44,+16	47,XX,+16	47,XX,-1p12-q44,+16	3.1	Yes	Yes
137	PBAT_S46_B5	7880672	47,XX,+5,-9q21.12-q34.3	48,XXX,+5	47,XX,+5	13.2	Yes	Yes
138	PBAT_S47_B5	3599918	46,XY,-14q24.3-q32.33	47,XXX	46,XY,+1p22.3-q32.2,+2q11.2-q31.2,-9q21.12-q21.31,-14q24.2-q32.33,-18,+20	25	Yes	Yes
139	PBAT_S48_B5	657527	46,XX	46,XY	46,XX	84.3	Yes	Yes
140	PBAT_S49_B5	5235364	Aneuploid-chaotic	47,XX,+13q12-q21,+22	Aneuploid-chaotic	3.2	Yes	Yes
141	PBAT_S50_B5	6634379	44,XX,-2q31.3-q36.3,-6p22.3-p21.33,-6q14.1-q27,-11,-22	45,XX,-22	44,XX,-2q31.3-q36.3,-6p22.3-p21.33,-6q14.1-q27,-11,-22	8	Yes	Yes
142	PBAT_S51_B5	4432428	48,XX,+11,+15	48,XX,+11,+15	48,XX,+11,+15	9.4	Yes	Yes
143	PBAT_S52_B5	4603033	44,XX,-2,-11	45,XX,-2	44,XX,-2,-11	15.3	Yes	Yes
144	PBAT_S53_B5	21530819	46,XY,-16,+18	46,XY,-16,+18	46,XY,-16,+18	3.8	Yes	Yes
145	PBAT_S73_B9	1891602	46,XX	47,XY,+22	47,XX,+19	95.1	No	Yes
146	PBAT_S74_B9	6606651	46,XX,-15q23-q26.3	45,XX,-15	45,XX,-15,-17q24.2-q25.3	53.9	Yes	Yes
147	PBAT_S75_B9	1409930	46,XX	47,XX,+22	46,XX,+16,-22	92.6	No	Yes
148	PBAT_S76_B9	4072778	47,XX,-5q23.1-q32,-9p22.3-q34.3,-10p15.3-q11.22,+11q21-q24.1,+12,-21p13-q21.2	46,XY,-16p13	46,XX	83.5	Yes	No
149	PBAT_S77_B9	7026965	46,XX,+12p12.3-p11.21,+17q22-q25.3	48,XY,-7,+17,+19,+22	45,XX,+1p36.33-q24.2,-7,-10,+12p13.31-p11.1,-13q31.1-q34,+20	55.4	Yes	Yes
150	PBAT_S78_B9	4868512	46,XX	45,XX,-18	46,XX,-18,+19	89	No	Yes
151	PBAT_S79_B9	5042941	47,XX,-2q14.2-q22.1,-3p25.1-p22.2,-7q31.33-q36.3,+10	46,XX,-9pter-p21	Aneuploid-chaotic	37.3	Yes	Yes
152	PBAT_S80_B9	2258	NA	46,XX,-3q25-qter	NA	81.5	NA	NA
153	PBAT_S81_B9	4926389	46,XX	45,XY,+4q32-qter,-19	46,XX	77	No	No
154	PBAT_S82_B9	4092145	46,XX	46,XY	48,+19,XXX	97.9	Yes	No
155	PBAT_S83_B9	3863356	46,XX	46,XX,+11p15.4	46,XX	97.6	No	No
156	PBAT_S84_B9	5003613	46,XY,-6p22.1-q27,-9q21.13-q33.2,-10q25.1-q26.3,+16p13.2-p11.2	47,XY,+16	46,XY,-1q32.3-q44,-6p21.32-q26,+7p14.3-p11.2,-9,-10q25.1-q26.3,-15q21.1-q25.3,+16	30.6	Yes	Yes
157	PBAT_S85_B9	3185571	46,XX	46,XY,+12p13	46,XY	61	No	No
158	PBAT_S86_B9	4602710	46,XX,+2p25.3-p23.3	46,XY	47,XX,+4q22.3-q35.2,+14	88.1	No	No
159	PBAT_S87_B9	4078662	46,XX	45,XY,-22	47,XXX	97.3	No	Yes
160	PBAT_S88_B9	6051467	45,XX,-15	45,XX,-15	45,XX,-14q13.3-q22.3,-15	36.3	Yes	Yes
161	PBAT_S89_B9	7314223	46,XY	46,XY,+8(mosaic),-22	45,XY,-22	37.7	No	Yes
162	PBAT_S90_B9	6638890	46,XX	46,XX,UPD 22q, -11p	46,XX	19.7	No	No
163	PBAT_S91_B10	5829319	46,XY,-9q22.33-q34.11	46,XX,UPD 8q, -11p	46,XY,-9q22.33-q34.11	5.3	No	Yes
164	PBAT_S92_B10	2962464	45,XY,-22	45,XY,-22	45,XY,-22	10	Yes	Yes
165	PBAT_S93_B10	2695133	46,XX	46,XY	44,XY,-4q13.3-q35.2,-8p23.3-p12,-15,-22	29.5	Yes	No
166	PBAT_S94_B10	1128432	46,XX	46,XX	46,XX	93.8	Yes	Yes
167	PBAT_S95_B10	2490462	46,XX,-5q23.1-q35.3	46,XX	45,XX,-5p15.33-q35.3,-7q31.32-q36.3,-14,-17q21.2-q25.3	26	No	No
168	PBAT_S96_B10	2326972	46,XX	46,XY	46,XX	42.7	Yes	Yes
169	PBAT_S97_B10	1356384	46,XX,+10q25.1-q26.3	46,XX	Aneuploid-chaotic	55	No	No
170	PBAT_S98_B10	1025503	46,XX	46,XX	45,XX,-17	75	Yes	No
171	PBAT_S99_B10	5377871	46,XX	46,XX	46,XX	11.4	Yes	Yes
172	PBAT_S100_B10	2358146	Aneuploid-chaotic	46,XY,+2q	Aneuploid-chaotic	81	Yes	Yes
173	PBAT_S101_B10	1800846	46,XX	46,XY	46,XX	71.2	Yes	Yes
174	PBAT_S102_B10	8321588	46,XX	46,XX	46,XX	7.8	Yes	Yes
175	PBAT_S103_B10	4663569	Aneuploid-chaotic	46,XY,+10(mosaic),+18p	Aneuploid-chaotic	11	Yes	Yes
176	PBAT_S104_B10	2734198	45,XY,-19	46,XY	45,XY,-19	35.4	No	No
177	PBAT_S105_B10	1967251	Aneuploid-chaotic	46,XX	Aneuploid-chaotic	30.6	No	No
178	PBAT_S106_B11	6542804	46,XX	46,XY,-14q,-21q	45,XX,-2q23.3-q37.3,-14	53.4	No	Yes
179	PBAT_S107_B11	15504019	45,XX,-7	46,XX	45,XX,-7	1.6	No	No
180	PBAT_S108_B11	1747481	Aneuploid-chaotic	46,XX	Aneuploid-chaotic	45.3	No	No
181	PBAT_S109_B11	3200684	46,XX,+2p16.1-p14,+4q13.3-q21.3,+4q25-q35.2,+6p25.3-p24.1,+6q13-q14.3,+14q24.3-q32.11	47,XX,+16	Aneuploid-chaotic	91.2	Yes	Yes
182	PBAT_S110_B11	1068787	46,XX	46,XX	46,XX	88	Yes	Yes
183	PBAT_S111_B11	1705341	Aneuploid-chaotic	46,XY	Aneuploid-chaotic	28.7	No	No
184	PBAT_S112_B11	5978001	45,XY,-22	45,XY,-22	45,XY,-22	7.3	Yes	Yes
185	PBAT_S113_B11	3208494	47,XX,+3	47,XX,+3	47,XX,+3	21.5	Yes	Yes
186	PBAT_S114_B11	4519781	45,XX,-4	45,XX,-4	47,XX,+2p25.3-q14.1,+3p12.2-q26.31,-4,+8q11.21-q21.13,+14,+21	19	Yes	Yes
187	PBAT_S115_B11	1489409	46,XX	45,XY,-21	44,XXX,-3,-11,+16,+19,-20,-21,-22	83.3	No	Yes
188	PBAT_S116_B11	3380305	46,XX	46,XY,-9p	47,XXX	97.3	No	Yes
189	PBAT_S117_B11	1018797	46,XX,+16q12.1-q24.3	46,XX	Aneuploid-chaotic	52.1	No	No
190	PBAT_S118_B11	808099	46,XX	46,XY	46,XX	81.1	Yes	Yes
191	PBAT_S119_B11	1658460	46,XX,-8,+16,-21q21.2-q22.3	46,XX	46,XX,+1,-3,-8,-10,-12q12-q24.33,+14,+16,+20,-21	23.7	No	No
192	PBAT_S120_B11	4583687	46,XX,+3q12.1-q29,-12q12-q24.33	46,XX	46,XX,-1q32.3-q44,+3q11.2-q29,-11,-12q12-q24.33,+14	16.8	No	No
193	PBAT_S121_B11	4167178	46,XY	46,XY	47,XX,+12,-15,-16p13.3-q12.1,+19	11	Yes	No
194	PBAT_S122_B11	11778022	47,XX,+18	47,XX,+18	47,XX,+18	3.8	Yes	Yes
195	PBAT_S123_B11	6971355	46,XX	46,XX	46,XX	9.1	Yes	Yes
196	PBAT_S124_B11	2724440	46,XX	45,XX,-18	45,XX,-18	37.2	No	Yes
197	PBAT_S125_B11	5484393	46,XY	46,XY	46,XY	4.1	Yes	Yes
198	PBAT_S126_B11	851754	46,XX	46,XX	46,XX	80.1	Yes	Yes
199	PBAT_S127_B11	12740294	46,XX,+9p24.3-p13.1	46,XX,+6q12-qter(mosaic)	46,XX,+9p24.3-p13.1	4.6	Yes	Yes
200	PBAT_S128_B12	913656	46,XX	46,XX	46,XX	56.4	Yes	Yes
201	PBAT_S129_B12	4462938	46,XX,-13q32.1-q34,-16p13.3-q21,+16q22.1-q24.3	46,XX	46,XY,-16p13.3-q12.1,+16q21-q24.3	24.6	No	No
202	PBAT_S130_B12	4669091	47,XX,+21	46,XX	46,XX,-9p24.3-p21.1,+21,-22	33	No	No
203	PBAT_S131_B12	7149659	46,XX	46,XX	46,XX	3.2	Yes	Yes
204	PBAT_S132_B12	772595	46,XX	46,XY	46,XX	66.8	Yes	Yes
205	PBAT_S133_B12	825186	46,XX	46,XY	46,XX	63.1	Yes	Yes
206	PBAT_S134_B12	2102564	46,XX	46,XX	45,XX,-18	39.5	Yes	No
207	PBAT_S135_B12	1941239	46,XX	46,XX	43,XX,-1q32.2-q44,-15,-17,-20p13-q13.33,+20q13.12-q13.33,-22	20.1	Yes	No
208	PBAT_S136_B12	2628347	45,XY,+5q21.3-q35.3,-22	45,XY,-22	45,XY,+5q21.3-q35.3,-22	5.2	Yes	Yes
209	PBAT_S137_B12	4947030	47,XX,+7	46,XX	46,XX,+20,-22	23.2	No	No
210	PBAT_S138_B12	1987841	46,XX	46,XX,-1q,+13q	43,XX,-1q41-q37.3,-2,-6q12-q27,-10,-19,-22	37.5	No	Yes
211	PBAT_S139_B12	8508890	46,XY,-1p36.33-p31.2,-7q22.1-q36.3	46,XY	46,XY,-1p36.33-p31.2,-7q22.1-q36.3	13.2	No	No
212	PBAT_S140_B12	8399728	46,XX,+3p26.3-p14.2,-3p11.2-q29	46,XX,-3p	46,XX,+3p26.3-p25.3,-3p14.1-q29	11.5	Yes	Yes
213	PBAT_S141_B12	9831333	46,XY	46,XY	46,XY	0	Yes	Yes
214	PBAT_S142_B12	4545804	46,XX	46,XX	46,XX	15.2	Yes	Yes
215	PBAT_S143_B12	3949428	47,XX,+22	47,XX,+22	47,XX,+22	16.9	Yes	Yes
216	PBAT_S144_B12	7898957	47,XX,+6	47,XX,+6	47,XX,+6	8.6	Yes	Yes
217	PBAT_S145_B12	13214770	46,XX	46,XX	46,XX	5.7	Yes	Yes
218	PBAT_S146_B12	1790489	46,XX	46,XX	46,XX	86.3	Yes	Yes
219	PBAT_S147_B12	1080390	46,XX	46,XY	46,XX	89.2	Yes	Yes
220	PBAT_S148_B12	2982819	47,XX,+3	46,XY	46,XX	81.9	No	Yes
221	PBAT_S149_B12	2261229	46,XX,+20p12.3-p11.21	46,XX	46,XX,+20p12.3-p11.21	8.5	No	No
222	PBAT_S150_B13	3278963	46,XX	47,XY,+21(mosaic)	45,XX,-15	58.1	No	Yes
223	PBAT_S151_B13	3319383	46,XX	46,XX	46,XX	61.3	Yes	Yes
224	PBAT_S152_B13	6728352	46,XX,-3q26.1-q29	46,XX,+3q	46,XX,-3q26.1-q29,+11p11.2-q14.1,+11q23.1-q25	32.7	Yes	Yes
225	PBAT_S153_B13	12634642	46,XY,-5q21.3-q35.3	46,XY	46,XY,-5q21.3-q35.3	10.5	No	No
226	PBAT_S154_B13	6081279	46,XX	47,XX,+4(mosaic)	Aneuploid-chaotic	66.7	No	Yes
227	PBAT_S155_B13	5882254	46,XX	46,XY	47,XY,+2,-3p26.3-p12.3,+18p11.32-q21.2	18.7	Yes	No
228	PBAT_S156_B13	8340859	45,XY,-16	45,XY,-16	45,XY,+1p22.1-q21.1,-16	28.9	Yes	Yes
229	PBAT_S157_B13	652394	46,XY	46,XY	46,XY	31	Yes	Yes
230	PBAT_S158_B13	1403987	46,XX,+22p13-q13.1	47,XX,+22	49,XX,+1,+13,-17p13.3-q11.2,+22	26.1	Yes	Yes
231	PBAT_S159_B13	12425155	46,XX	46,XX	47,XXX	94.1	Yes	No
232	PBAT_S160_B13	8231050	46,XY	46,XY	46,XY	10.1	Yes	Yes
233	PBAT_S161_B13	4372441	46,XX	46,XX	45,XX,+1p13.2-q44,-9,-16p13.3-q11.2	26.1	Yes	No
234	PBAT_S162_B13	4769974	45,XY,-5	46,XY	43,XY,+1p35.1-q21.1,-4q21.1-q35.3,-5,-9p24.3-p21.1,-10,-15	17.8	No	No
235	PBAT_S163_B13	4319870	46,XX	46,XX	46,XX	22.2	Yes	Yes
236	PBAT_S164_B13	3467061	46,XX	46,XY	46,XY	15.2	Yes	Yes
237	PBAT_S165_B13	2561080	47,XX,+16	47,XX,+16	45,XX,-10	27.9	Yes	Yes
238	PBAT_S166_B13	5874226	46,XY,-11p15.5-p14.3	47,XY,+22	46,XY,-11p15.5-p14.3	2.2	Yes	Yes
239	PBAT_S167_B13	1398084	46,XX	45,XX,-21	47,XX,-3p26.3-q13.31,+7p14.2-q11.22,+16p12.2-q13,+21	46.9	No	Yes
240	PBAT_S168_B13	5893497	46,XX	46,XY	46,XY	27	Yes	Yes
241	PBAT_S169_B13	8153669	46,XY,-6,-12q21.31-q24.33,+13	46,XY,-6,+13	47,XY,-6p25.3-q16.1,-6q22.33-q27,-12q21.31-q24.33,+13	12.6	Yes	Yes
242	PBAT_S170_B13	13363515	46,XX	47,XX,+14	46,XX	7.5	No	No
243	PBAT_S171_B13	7802372	46,XX	46,XX	46,XX	22.3	Yes	Yes
244	PBAT_S172_B14	4324222	45,XY,-10,+13q21.1-q34	45,XY,-10	44,XY,-10,-15	26.3	Yes	Yes
245	PBAT_S173_B14	5389561	45,XY,-12	47,XY,+9(mosaic)	43,XY,-5q23.1-q35.3,-7,-12,-15	17.1	Yes	Yes
246	PBAT_S174_B14	6247627	46,XY	46,XY,-6q(mosaic),-18p(mosaic)	46,XY	32.8	No	No
247	PBAT_S175_B14	4907927	46,XY	46,XY	43,XY,-3q26.32-q29,-5q34-q35.3,-7p22.3-p14.2,-10p15.3-q21.1,-15,-16,-18q22.1-q23,-20	20.8	Yes	No
248	PBAT_S176_B14	4818527	46,XX	46,XY	46,XX,+8p12-q21.13,-9,+20	27.2	Yes	No
249	PBAT_S177_B14	8072316	46,XX	46,XX	46,XX	99.4	Yes	Yes
250	PBAT_S178_B14	3078884	Aneuploid-chaotic	46,XX	Aneuploid-chaotic	81.6	No	No
251	PBAT_S179_B14	3496423	46,XX	45,XX,-10	45,XX,-4p16.3-p15.2,-10,+12p13.33-q14.1,-17p13.3-q11.2	13.4	No	Yes
252	PBAT_S180_B14	5131279	46,XX	46,XX	45,XX,-3p26.3-p12.3,+7p14.1-q11.21,+8p12-q21.11,-15	53.3	Yes	No
253	PBAT_S181_B14	1539482	46,XX	46,XX	45,XX,-13	89	Yes	No
254	PBAT_S182_B14	3761793	46,XY,-13q31.3-q34	45,XY,-13	45,XY,+1p13.3-q44,-13	24.6	Yes	Yes
255	PBAT_S183_B14	1552341	46,XX	47,XX,-1p(mosaic),+12	46,XY	87.1	No	No
256	PBAT_S184_B14	3099777	46,XX,+2,-7,-13p13-p11.1	46,XX	46,XX,+2,-7,-13p13-p11.1	0	No	No
257	PBAT_S185_B14	8710767	46,XX,+4q23-q32.3	48,XX,+4,+10	46,XX,+4q23-q32.3	0	Yes	Yes
258	PBAT_S186_B14	1048270	46,XX	46,XY	45,XX,-22	83.9	Yes	No
259	PBAT_S187_B14	8026286	45,XY,-14	45,XY,+9q13-qter,-14	45,XY,-14	8.4	Yes	Yes
260	PBAT_S188_B14	1109328	46,XX	47,XX,+4	48,XX,+4,+21	27.9	No	Yes
261	PBAT_S189_B14	1204854	46,XX,+5p15.33-p12,+6p25.3-p22.1	46,XY	44,XX,+12,-18,-21,-22	63.1	No	No
262	PBAT_S190_B14	7538763	46,XX,-2p25.3-q37.3,-6q25.3-q27,+22p13-q13.33	47,XX,+6,-8,+22	46,XX,-2p25.3-q37.3,-6q25.3-q27,+22p13-q13.33	5.4	Yes	Yes
263	PBAT_S191_B14	1932896	46,XX	46,XY	45,XX,+2p12-q22.1,-3p26.3-p14.3,-22	59.5	Yes	No
264	PBAT_S192_B14	7153861	45,XY,-4	45,XY,-4	45,XY,-4	22.3	Yes	Yes
265	PBAT_S193_B14	3137168	46,XX	46,XY	44,XX,+3p12.2-q25.32,-7,-12,-17,+20	38.7	Yes	No
266	PBAT_S194_B14	7435723	47,XY,+9	46,XY	45,XY,+3p26.3-q22.1,-5,-8,+9,+14,-15	13.1	No	No
267	PBAT_S195_B14	7992130	47,XY,+22	48,XY,+17,+22	46,XY,-12q14.1-q24.33,+17p12-q22	36.5	Yes	Yes
268	PBAT_S196_B14	2259673	46,XX,-14q31.3-q32.33	46,XX,+14q11q24(mosaic),-14q24-qter	46,XX,+7p22.3-q11.23,-10q21.1-q26.3	37.5	Yes	Yes
269	PBAT_S197_B14	5687967	Aneuploid-chaotic	45,XY,-10	Aneuploid-chaotic	7.3	Yes	Yes
270	PBAT_S198_B14	1189436	46,XX	45,XY,-22	47,XX,+22	66.3	No	Yes
271	PBAT_S199_B15	1145212	46,XY	45,XY,-22	47,XY,-4,+11,+13,-14q24.3-q26.3,+15,-17,+21,-22	21.5	No	Yes
272	PBAT_S200_B15	5666044	46,XY,+16,-18,-20,+21	46,XY,+16,-18,-20,+21	46,XY,+16,-18,-20,+21	9.3	Yes	Yes
273	PBAT_S201_B15	4170117	47,XX,+22	49,XX,+5(mosaic),+10(mosaic),+22	47,XX,+22	6.4	Yes	Yes
274	PBAT_S202_B15	1086702	46,XX	46,XY	46,XX	79.5	Yes	Yes
275	PBAT_S203_B15	7294249	46,XX	46,XX	46,XX	12.6	Yes	Yes
276	PBAT_S204_B15	4056778	Aneuploid-chaotic	46,XY	Aneuploid-chaotic	28.5	No	No
277	PBAT_S205_B15	2051844	45,XX,+4,-5p15.2-p14.1,-5q11.2-q22.2,-6,-7,-11p15.5-p11.2,-13q31.1-q32.2	46,XX,+4,-6	45,XX+4,-5p15.2-p14.1,-5q11.2-q22.2,-6,-7,-11p15.5-p11.2,-13q31.1-q32.2	8.2	Yes	Yes
278	PBAT_S206_B15	15564503	46,XY,-16,+22	46,XY,-16,+22	47,XY,-16p12.2-q21,-19p13.3-q11,+22	13.8	Yes	Yes
279	PBAT_S207_B15	6480228	46,XX	47,XY,+6	44,XY,-7p22.3-p21.1,-8q21.13-q24.3,-10,-11	33.9	No	Yes
280	PBAT_S208_B15	819889	46,XX	46,XX	45,XX,-22	75.5	Yes	No
281	PBAT_S209_B15	934600	46,XX	45,XX,+11pter-p15,-16	46,XX	77.6	No	No
282	PBAT_S210_B15	20467013	46,XX	47,XX,+12	47,XXX	90.8	No	Yes
283	PBAT_S211_B15	10108085	47,XX,+3	47,XX,+3	47,XX,+3	7.9	Yes	Yes
284	PBAT_S212_B16	4812806	46,XY,+6p12.2-q14.1,-14q13.3-q32.33,-17q21.32-q25.3	46,XY,-14q21qter	46,XY,-14q13.3-q32.33,+17p12-q22	16.5	Yes	Yes
285	PBAT_S213_B16	6373795	46,XY,+15,-16	46,XY,+15,-16	46,XY,+15,-16p12.2-q21,-22	25.2	Yes	Yes
286	PBAT_S214_B16	3128708	46,XX	47,XX,+20q12qter(mosaic),+21	46,XX,+21,-22	57.3	No	Yes
287	PBAT_S215_B16	2699397	46,XX	46,XY,-9pter-p21	45,XX,-13	97.8	No	Yes
288	PBAT_S216_B16	8016529	45,XY,-6p25.3-p21.1,-13,+16,+18q11.2-q12.2,-19	48,XY,+16,+22	44,XY,+3p21.1-p12.3,-6,-13,+16,-19	20.2	Yes	Yes
289	PBAT_S217_B16	5471176	47,XX,+21	47,XX,+17q,-18q,+21	45,XX,+6p22.1-p12.1,-11,+17p13.3-q22,+21,-22	44.3	Yes	Yes
290	PBAT_S218_B16	14867608	46,XY	46,XY	46,XY	6.5	Yes	Yes
291	PBAT_S219_B16	1193614	46,XX	46,XX	46,XY	76.2	Yes	Yes
292	PBAT_S220_B16	11977899	46,XY,+4q24-q35.2	46,XY	46,XY,+4q24-q35.2	7.4	No	No
293	PBAT_S221_B16	9954833	44,XY,-6,-9,-11q14.3-q25	46,XY,-5p	45,-5p15.33-p14.3,-6,-9p24.3-q22.31,-11q14.3-q25,-12q23.1-q24.33,XY	14.4	Yes	Yes
